# Supplementary material for: A Group-Enriched Viscoelastic Model for High-Damping Vitrimers with Many Dangling Chains
Source: Materials (Basel). 2024 Oct 17;17(20):5062. doi: 10.3390/ma17205062 (PMC11509541; doi:10.3390/ma17205062)
Supplement: Supplementary file 1 [file materials-17-05062-s001.zip]

Archive with 1 entries (1 files):
- materials-3200036-supplementary.pdf
